# Supplementary material for: Synthesis and Biological Evaluation of Novel 2-Aroyl Benzofuran-Based Hydroxamic Acids as Antimicrotubule Agents
Source: Int J Mol Sci. 2024 Jul 9;25(14):7519. doi: 10.3390/ijms25147519 (PMC11277476; doi:10.3390/ijms25147519)
Supplement: Supplementary file 1 [file ijms-25-07519-s001.zip]

Archive with 1 entries (1 files):
- ijms-3078126-supplementary.pdf
